# Supplementary material for: Application of the GARC Data Logger—a custom-developed data collection device—to capture and monitor mass dog vaccination campaigns in Namibia
Source: PLoS Negl Trop Dis. 2020 Dec 28;14(12):e0008948. doi: 10.1371/journal.pntd.0008948 (PMC7793283; doi:10.1371/journal.pntd.0008948)
Supplement: S1 Data — (CSV) [file pntd.0008948.s002.csv]

id	grid_cell	year	km_sq	human_population	estimated_dog_population	dog_vaccinated	vacc_coverage (%)	vacc_coverage L95% CI	vacc_coverage_U95% CI	number_school	dog_juvenile	dog_adult	dog_female	dog_male	rabies_positive
411	1	2019	400	17000	2048	19	0.9	0.5	1.3	11	10	9	9	10	2
435	2	2019	400	15070	1816	16	0.9	0.5	1.3	13	9	8	9	8	0
462	3	2019	400	5637	679	11	1.6	0.7	2.5	6	4	7	3	8	1
413	4	2019	400	12280	1480	48	3.2	2.3	4.1	13	29	24	10	43	0
557	5	2019	400	17641	2125	73	3.4	2.6	4.2	13	34	42	28	48	3
414	6	2019	400	17627	2124	120	5.7	4.6	6.6	16	48	74	48	74	0
486	7	2019	400	3945	475	30	6.3	4.1	8.5	7	19	11	11	19	0
436	8	2019	400	14289	1722	110	6.4	5.2	7.6	14	53	60	48	65	1
655	9	2019	400	2418	291	19	6.5	3.7	9.3	1	6	13	10	9	0
632	10	2019	400	7502	904	77	8.5	6.7	10.3	6	36	43	36	43	0
656	11	2019	400	1391	168	17	10.1	5.5	14.7	0	4	19	13	10	0
437	12	2019	400	9543	1150	120	10.4	8.6	12.2	11	62	64	38	88	2
608	13	2019	400	14522	1750	184	10.5	9.1	11.9	9	98	94	93	99	0
725	14	2019	400	1740	210	23	11	6.8	15.2	4	5	18	8	15	0
559	15	2019	400	10212	1230	138	11.2	9.4	13	14	93	56	64	85	4
535	16	2019	400	3214	387	45	11.6	8.4	14.8	5	21	25	27	19	2
558	17	2019	400	17545	2114	247	11.7	10.3	13.1	20	148	135	155	128	2
701	18	2019	400	1741	210	25	11.9	7.5	16.3	1	11	16	11	16	0
533	19	2019	400	32175	3877	527	13.6	12.5	14.7	21	244	319	291	272	3
509	20	2019	400	81962	9875	1385	14	13.3	14.7	36	636	813	677	772	1
485	21	2019	400	27844	3355	483	14.4	13.2	15.6	18	281	223	242	262	4
510	22	2019	400	18148	2187	314	14.4	12.9	15.9	18	93	246	151	188	2
607	23	2019	400	7069	852	127	14.9	12.5	17.3	5	90	44	59	75	1
534	24	2019	400	54624	6581	1000	15.2	14.3	16.1	30	463	607	525	545	3
415	25	2019	400	525	63	10	15.8	6.9	24.9	1	6	4	2	8	0
583	26	2019	400	16144	1945	312	16	14.4	17.6	15	212	121	157	176	2
560	27	2019	400	4699	566	92	16.3	13.3	19.3	6	68	33	48	53	0
412	28	2019	400	14546	1752	292	16.7	15	18.4	15	153	150	138	165	0
582	29	2019	400	9058	1091	203	18.6	16.3	20.9	9	114	96	97	113	0
606	30	2019	400	4762	574	107	18.6	15.4	21.8	2	70	42	52	60	0
677	31	2019	400	2593	312	58	18.6	14.3	22.9	3	36	22	39	19	0
653	32	2019	400	2754	332	64	19.3	15.1	23.5	2	38	34	36	36	0
676	33	2019	400	4620	557	112	20.1	16.8	23.4	6	57	60	53	64	0
630	34	2019	400	3145	379	85	22.4	18.2	26.6	0	56	39	44	51	0
675	35	2019	400	2780	335	77	23	18.5	27.5	2	35	44	35	44	0
463	36	2019	400	3117	376	92	24.5	20.2	28.8	6	43	52	39	56	0
438	37	2019	400	11326	1365	343	25.1	22.8	27.4	11	155	206	142	219	0
631	38	2019	400	5279	636	190	29.9	26.3	33.5	5	91	109	117	83	0
585	39	2019	400	2837	342	120	35.1	30	40.2	1	61	63	62	62	1
654	40	2019	400	3261	393	139	35.4	30.7	40.1	1	56	96	79	73	0
584	41	2019	400	10423	1256	478	38.1	35.4	40.8	9	244	270	213	301	0
700	42	2019	400	6217	749	294	39.3	35.8	42.8	7	149	162	134	177	1
699	43	2019	400	1830	220	96	43.5	37	50.2	2	32	68	48	52	0
439	44	2019	400	1796	216	110	50.8	44.2	57.6	2	54	60	35	79	0
724	45	2019	400	2652	319	226	70.7	65.8	75.8	4	119	109	92	136	0
749	46	2019	400	312	38	28	74.6	59.7	87.7	0	12	16	15	13	0
723	47	2019	400	1513	182	139	76.3	70.2	82.6	2	68	79	70	77	1
609	48	2019	400	1844	222	180	81	75.9	86.3	2	92	103	92	103	1
748	49	2019	400	1824	220	183	83.3	78.3	88.1	2	80	114	88	106	1
629	1	2020	400	2677	322	1	0.3	-0.3	0.9	1	0	1	1	0	0
632	2	2020	400	7502	904	3	0.3	-0.1	0.7	6	1	2	0	3	0
484	3	2020	400	22045	2656	11	0.4	0.2	0.6	17	6	5	6	5	1
676	4	2020	400	4620	557	2	0.4	-0.1	0.9	6	0	2	0	2	0
656	5	2020	400	1391	168	1	0.6	-0.6	1.8	0	0	1	0	1	0
560	6	2020	400	4699	566	4	0.7	0	1.4	6	4	0	2	2	0
699	7	2020	400	1830	220	2	0.9	-0.3	2.1	2	0	2	0	2	0
411	8	2020	400	17000	2048	35	1.7	1.1	2.3	11	7	28	8	27	2
580	9	2020	400	7893	951	29	3	1.9	4.1	10	13	16	14	15	1
628	10	2020	400	4186	504	16	3.2	1.7	4.7	6	4	12	6	10	1
583	11	2020	400	16144	1945	63	3.2	2.4	4	15	48	15	15	48	2
558	12	2020	400	17545	2114	69	3.3	2.5	4.1	20	45	24	40	29	2
413	13	2020	400	12280	1480	51	3.4	2.5	4.3	13	18	33	11	40	0
605	14	2020	400	4577	551	20	3.6	2	5.2	5	1	19	9	11	0
653	15	2020	400	2754	332	12	3.6	1.6	5.6	2	2	10	7	5	0
388	16	2020	400	12166	1466	55	3.8	2.8	4.8	13	20	35	22	33	0
414	17	2020	400	17627	2124	83	3.9	3.1	4.7	16	36	47	35	48	0
606	18	2020	400	4762	574	23	4	2.4	5.6	2	9	14	10	13	0
556	19	2020	400	17407	2097	112	5.3	4.3	6.3	9	46	66	50	62	0
532	20	2020	400	40229	4847	261	5.4	4.8	6	24	131	130	108	153	0
436	21	2020	400	14289	1722	98	5.7	4.6	6.8	14	45	53	48	50	1
559	22	2020	400	10212	1230	80	6.5	5.1	7.9	14	61	19	34	46	4
364	23	2020	400	10217	1231	92	7.5	6	9	14	46	46	42	50	0
535	24	2020	400	3214	387	29	7.5	4.9	10.1	5	16	13	11	18	2
459	25	2020	400	18920	2279	201	8.8	7.6	10	15	87	114	70	131	0
655	26	2020	400	2418	291	27	9.3	6	12.6	1	3	24	12	15	0
555	27	2020	400	14918	1797	175	9.7	8.3	11.1	10	96	79	70	105	0
557	28	2020	400	17641	2125	206	9.7	8.4	11	13	87	119	88	118	3
483	29	2020	400	21823	2629	261	9.9	8.8	11	16	101	160	101	160	0
508	30	2020	400	29034	3498	365	10.4	9.4	11.4	19	113	252	155	210	1
579	31	2020	400	11471	1382	145	10.5	8.9	12.1	9	63	82	57	88	4
654	32	2020	400	3261	393	42	10.7	7.6	13.8	1	6	36	17	25	0
461	33	2020	400	8955	1079	117	10.8	8.9	12.7	11	34	83	48	69	0
507	34	2020	400	21647	2608	297	11.4	10.2	12.6	16	104	193	112	185	1
315	35	2020	400	4076	491	58	11.8	8.9	14.7	5	11	47	26	32	1
534	36	2020	400	54624	6581	782	11.9	11.1	12.7	30	404	378	321	461	3
509	37	2020	400	81962	9875	1183	12	11.4	12.6	36	289	894	497	686	1
608	38	2020	400	14522	1750	213	12.2	10.7	13.7	9	57	156	63	150	0
700	39	2020	400	6217	749	94	12.5	10.1	14.9	7	33	61	38	56	1
437	40	2020	400	9543	1150	156	13.6	11.6	15.6	11	48	108	55	101	2
412	41	2020	400	14546	1752	242	13.8	12.2	15.4	15	151	91	122	120	0
439	42	2020	400	1796	216	30	13.9	9.3	18.5	2	10	20	8	22	0
460	43	2020	400	17573	2117	296	14	12.5	15.5	17	107	189	122	174	1
724	44	2020	400	2652	319	48	15	11.1	18.9	4	14	34	22	26	0
604	45	2020	400	4940	595	96	16.1	13.1	19.1	5	16	80	40	56	0
438	46	2020	400	11326	1365	232	17	15	19	11	80	152	78	154	0
511	47	2020	400	1539	185	36	19.4	13.7	25.1	2	11	25	15	21	0
631	48	2020	400	5279	636	129	20.3	17.2	23.4	5	30	99	64	65	0
485	49	2020	400	27844	3355	781	23.3	21.9	24.7	18	242	539	330	451	4
584	50	2020	400	10423	1256	298	23.7	21.3	26.1	9	78	220	145	153	0
627	51	2020	400	3584	432	104	24.1	20.1	28.1	4	31	73	43	61	0
725	52	2020	400	1740	210	63	30.1	23.9	36.3	4	25	38	29	34	0
389	53	2020	400	12348	1488	472	31.7	29.3	34.1	14	143	329	228	244	2
510	54	2020	400	18148	2187	713	32.6	30.6	34.6	18	225	488	303	410	2
462	55	2020	400	5637	679	223	32.8	29.3	36.3	6	32	191	86	137	1
363	56	2020	400	9536	1149	389	33.9	31.2	36.6	6	116	273	166	223	0
464	57	2020	400	252	30	11	36.2	19.1	53.3	0	2	9	4	7	0
435	58	2020	400	15070	1816	724	39.9	37.6	42.2	13	294	430	284	440	0
463	59	2020	400	3117	376	163	43.4	38.4	48.4	6	29	134	74	89	0
723	60	2020	400	1513	182	98	53.8	46.6	61	2	23	75	46	52	1
486	61	2020	400	3945	475	263	55.3	50.8	59.8	7	60	203	98	165	0
365	62	2020	400	3401	410	255	62.2	57.5	66.9	4	101	154	120	135	0
339	63	2020	400	8834	1064	830	78	75.5	80.5	4	352	478	365	465	0
748	64	2020	400	1824	220	178	81	75.8	86.2	2	64	114	66	112	1
